# Supplementary material for: Molecular Docking and Dynamics Simulation Study of Hyrtios erectus Isolated Scalarane Sesterterpenes as Potential SARS-CoV-2 Dual Target Inhibitors
Source: Biology (Basel). 2021 May 1;10(5):389. doi: 10.3390/biology10050389 (PMC8147222; doi:10.3390/biology10050389)
Supplement: Supplementary file 1 [file biology-10-00389-s001.zip]

Archive with 1 entries (1 files):
- biology-1119543-supplementary.pdf
